# Supplementary material for: Non-Thermal Plasma Jet-Treated Medium Induces Selective Cytotoxicity against Mycobacterium tuberculosis-Infected Macrophages
Source: Biomedicines. 2022 May 26;10(6):1243. doi: 10.3390/biomedicines10061243 (PMC9219627; doi:10.3390/biomedicines10061243)
Supplement: Supplementary file 1 [file biomedicines-10-01243-s001.zip]

Archive with 1 entries (1 files):
- biomedicines-1686140-supplementary.pdf
